# Supplementary material for: Identification of Phage Receptor-Binding Protein Sequences with Hidden Markov Models and an Extreme Gradient Boosting Classifier
Source: Viruses. 2022 Jun 17;14(6):1329. doi: 10.3390/v14061329 (PMC9230537; doi:10.3390/v14061329)
Supplement: Supplementary file 1 [file viruses-14-01329-s001.zip]

Archive with 1 entries (1 files):
- viruses-1729238-supplementary.pdf
